# Supplementary material for: Pediatric palliative care in Brazil: reflections on end of life based on geographic mapping
Source: Res Health Serv Reg. 2024 Nov 28;3:18. doi: 10.1007/s43999-024-00054-w (PMC11602889; doi:10.1007/s43999-024-00054-w)
Supplement: Supplementary file 1 — Supplementary Material 1 [file 43999_2024_54_MOESM1_ESM.xlsx]

## Sheet: Bar
	Frequency in %
Medicine	97.9
Psychology	83.5
Nursing	79.4
Social service	63.9
Physiotherapy	56.7
Nutrition	47.4
Occupational therapy	36.1
Speech therapy	32
Pharmacy	25.8
Dentistry	15.5
Chaplaincy	14.4
Physical education	1
