# Supplementary material for: Pediatric palliative care in Brazil: reflections on end of life based on geographic mapping
Source: Res Health Serv Reg. 2024 Nov 28;3:18. doi: 10.1007/s43999-024-00054-w (PMC11602889; doi:10.1007/s43999-024-00054-w)
Supplement: Supplementary file 2 — Supplementary Material 2 [file 43999_2024_54_MOESM2_ESM.xlsx]

## Sheet: Pie
	Period 1
No	0.3667
Yes	0.6333
